# Supplementary material for: The Impact of Pseudomonas aeruginosa Infection in Adult Cystic Fibrosis Patients—A Single Polish Centre Study
Source: Pathogens. 2023 Dec 12;12(12):1440. doi: 10.3390/pathogens12121440 (PMC10748198; doi:10.3390/pathogens12121440)
Supplement: Supplementary file 1 [file pathogens-12-01440-s001.zip]

Archive with 1 entries (1 files):
- pathogens-2748490-SI.pdf
